# Supplementary material for: Essential Oil of Symplocos chinensis (Lour.) Druce: Chemical Composition, Antioxidant Activity, and Inhibitory Effects on Acetylcholinesterase and β-Lactamase
Source: Molecules. 2026 Jul 6;31(13):2372. doi: 10.3390/molecules31132372 (PMC13362661; doi:10.3390/molecules31132372)
Supplement: Supplementary file 1 [file molecules-31-02372-s001.zip]

Archive with 1 entries (1 files):
- molecules-4376240-supplementary.pdf
